# Supplementary material for: Lessons learned from implementing FAIRification workflows in diabetes research in Germany
Source: PLOS Digit Health. 2026 Jan 13;5(1):e0001139. doi: 10.1371/journal.pdig.0001139 (PMC12799184; doi:10.1371/journal.pdig.0001139)
Supplement: S1 Table — illustrates the RDA FDMM metadata indicators that we employed in the FAIRness assessment of the DZD CDS [14]. (TEX) [file pdig.0001139.s001.tex]

\documentclass[10pt,letterpaper]{article}
\usepackage[top=0.85in,left=2.75in,footskip=0.75in]{geometry}

% amsmath and amssymb packages, useful for mathematical formulas and symbols
\usepackage{amsmath,amssymb}

% Use adjustwidth environment to exceed column width (see example table in text)
\usepackage{changepage}

% Use Unicode characters when possible
\usepackage[utf8x]{inputenc}
\usepackage{longtable}

% textcomp package and marvosym package for additional characters
\usepackage{textcomp,marvosym}

% cite package, to clean up citations in the main text. Do not remove.
\usepackage{cite}

% Use nameref to cite supporting information files (see Supporting Information section for more info)
\usepackage{nameref,hyperref}

% line numbers
\usepackage[right]{lineno}
% ligatures disabled
\usepackage{microtype}
\DisableLigatures[f]{encoding = *, family = * }

% color can be used to apply background shading to table cells only
\usepackage[table]{xcolor}

% array package and thick rules for tables
\usepackage{array}

% create "+" rule type for thick vertical lines
\newcolumntype{+}{!{\vrule width 2pt}}

% create \thickcline for thick horizontal lines of variable length
\newlength\savedwidth
\newcommand\thickcline[1]{%
  \noalign{\global\savedwidth\arrayrulewidth\global\arrayrulewidth 2pt}%
  \cline{#1}%
  \noalign{\vskip\arrayrulewidth}
\noalign{\global\arrayrulewidth\savedwidth}}%

% \thickhline command for thick horizontal lines that span the table
\newcommand\thickhline{\noalign{\global\savedwidth\arrayrulewidth\global\arrayrulewidth 2pt}%
\hline
\noalign{\global\arrayrulewidth\savedwidth}}


% Remove comment for double spacing
%\usepackage{setspace} 
%\doublespacing

% Text layout
\raggedright
\setlength{\parindent}{0.5cm}
\textwidth 5.25in 
\textheight 8.75in

% Bold the 'Figure #' in the caption and separate it from the title/caption with a period
% Captions will be left justified
\usepackage[aboveskip=1pt,labelfont=bf,labelsep=period,justification=raggedright,singlelinecheck=off]{caption}
\renewcommand{\figurename}{Fig}

% Use the PLoS provided BiBTeX style
\bibliographystyle{plos2015}

% Remove brackets from numbering in List of References
\makeatletter
\renewcommand{\@biblabel}[1]{\quad#1.}
\makeatother


% Header and Footer with logo
\usepackage{lastpage,fancyhdr,graphicx}
\usepackage{multirow}
\usepackage{array}
\usepackage{epstopdf}
%\pagestyle{myheadings}
\pagestyle{fancy}
\fancyhf{}
%\setlength{\headheight}{27.023pt}
%\lhead{\includegraphics[width=2.0in]{PLOS-submission.eps}}
\rfoot{\thepage/\pageref{LastPage}}
\renewcommand{\headrulewidth}{0pt}
\renewcommand{\footrule}{\hrule height 2pt \vspace{2mm}}
\fancyheadoffset[L]{2.25in}
\fancyfootoffset[L]{2.25in}
\lfoot{\today}
\begin{document}%\include{Supp1FDPs}
\begin{table}
\centering
   \begin{tabular}{p{0.15\linewidth}| p{0.7\linewidth}|p{0.07\linewidth}}%{c|c}
        \textbf{Indicator ID} & %\multicolumn{1}{l}
        \textbf{Indicator}&\textbf{Priority}\\\hline
       RDA-F1-01M& %\multicolumn{1}{l}
        Metadata is identified by a persistent identifier&Essential\\
        \hline
         RDA-F1-02M& Metadata is identified by a globally unique identifier& Essential\\\hline
RDA-F2-01M&Rich metadata is provided to allow discovery&Essential\\\hline
RDA-F3-01M&Metadata includes the identifier for the data&Essential\\\hline
RDA-F4-01M&Metadata is offered in such a way that it can be harvested and indexed&Essential\\\hline
RDA-A1-01M&Metadata contains information to enable the user to get access to the data&Important\\\hline
RDA-A1-02M&Metadata can be accessed manually (i.e. with human intervention)&Essential\\ \hline
RDA-A1-03M&Metadata identifier resolves to a metadata record&Essential\\ \hline
RDA-A1-04M&Metadata is accessed through standardized protocol&Essential\\ \hline
RDA-A1.1-01M&Metadata is accessible through a free access protocol&Essential\\ \hline
RDA-A2-01M&Metadata is guaranteed to remain available after data is no longer available&Essential\\ \hline
RDA-I1-01M&Metadata uses knowledge representation expressed in standardized format&Important\\ \hline
RDA-I1-02M&Metadata uses machine-understandable knowledge representation&Important\\ \hline
RDA-I2-01M&Metadata uses FAIR-compliant vocabularies&Important\\ \hline
RDA-I3-01M&Metadata includes references to other metadata&Important\\\hline
RDA-I3-02M&Metadata includes references to other data&Useful\\ \hline
RDA-I3-03M&Metadata includes qualified references to other metadata&Important\\ \hline
RDA-I3-04M&Metadata include qualified references to other data&Useful\\ \hline
RDA-R1-01M&Plurality of accurate and relevant attributes are provided to allow reuse&Essential\\ \hline
RDA-R1.1-01M&Metadata includes information about the licence under which the data can be reused&Essential\\ \hline
RDA-R1.1-02M&Metadata refers to a standard reuse licence&Important\\ \hline
RDA-R1.1-03M&Metadata refers to a machine-understandable reuse licence&Important\\ \hline
RDA-R1.2-01M&Metadata includes provenance information according to community-specific standards&Important\\ \hline
RDA-R1.2-02M&Metadata includes provenance information according to a cross-community language&Useful\\ \hline
RDA-R1.3-01M&Metadata complies with a community standard&Essential\\ \hline
RDA-R1.3-02M&Metadata is expressed in compliance with a machine-understandable community standard&Essential\\ \hline
         %5 & {This dimension provides information that is only included if the measurement technique significantly affects the test’s result or reference range. More than half of LOINC codes lack this dimension.}\\\hline
    \end{tabular}
\caption{FDMM Metrics Indicators}
\label{FDPs}
\end{table}
\end{document}
