# Supplementary material for: Lessons learned from implementing FAIRification workflows in diabetes research in Germany
Source: PLOS Digit Health. 2026 Jan 13;5(1):e0001139. doi: 10.1371/journal.pdig.0001139 (PMC12799184; doi:10.1371/journal.pdig.0001139)
Supplement: S2 Table — illustrates the implementation of the generic FAIRification workflow in the DZD CDS and the decisions made to adapt it to this context [16]. (TEX) [file pdig.0001139.s002.tex]

\documentclass[10pt,letterpaper]{article}
\usepackage[top=0.85in,left=2.75in,footskip=0.75in]{geometry}

% amsmath and amssymb packages, useful for mathematical formulas and symbols
\usepackage{amsmath,amssymb}

% Use adjustwidth environment to exceed column width (see example table in text)
\usepackage{changepage}

% Use Unicode characters when possible
\usepackage[utf8x]{inputenc}
\usepackage{longtable}

% textcomp package and marvosym package for additional characters
\usepackage{textcomp,marvosym}

% cite package, to clean up citations in the main text. Do not remove.
\usepackage{cite}

% Use nameref to cite supporting information files (see Supporting Information section for more info)
\usepackage{nameref,hyperref}

% line numbers
\usepackage[right]{lineno}
% ligatures disabled
\usepackage{microtype}
\DisableLigatures[f]{encoding = *, family = * }

% color can be used to apply background shading to table cells only
\usepackage[table]{xcolor}

% array package and thick rules for tables
\usepackage{array}

% create "+" rule type for thick vertical lines
\newcolumntype{+}{!{\vrule width 2pt}}

% create \thickcline for thick horizontal lines of variable length
\newlength\savedwidth
\newcommand\thickcline[1]{%
  \noalign{\global\savedwidth\arrayrulewidth\global\arrayrulewidth 2pt}%
  \cline{#1}%
  \noalign{\vskip\arrayrulewidth}
\noalign{\global\arrayrulewidth\savedwidth}}%

% \thickhline command for thick horizontal lines that span the table
\newcommand\thickhline{\noalign{\global\savedwidth\arrayrulewidth\global\arrayrulewidth 2pt}%
\hline
\noalign{\global\arrayrulewidth\savedwidth}}

\usepackage{xr}
%\externaldocument[M-]{manuscript}


% Remove comment for double spacing
%\usepackage{setspace} 
%\doublespacing

% Text layout
\raggedright
\setlength{\parindent}{0.5cm}
\textwidth 5.25in 
\textheight 8.75in

% Bold the 'Figure #' in the caption and separate it from the title/caption with a period
% Captions will be left justified
\usepackage[aboveskip=1pt,labelfont=bf,labelsep=period,justification=raggedright,singlelinecheck=off]{caption}
\renewcommand{\figurename}{Fig}

% Use the PLoS provided BiBTeX style
\bibliographystyle{plos2015}

% Remove brackets from numbering in List of References
\makeatletter
\renewcommand{\@biblabel}[1]{\quad#1.}
\makeatother


% Header and Footer with logo
\usepackage{lastpage,fancyhdr,graphicx}
\usepackage{multirow}
\usepackage{array}
\usepackage{epstopdf}
%\pagestyle{myheadings}
\pagestyle{fancy}
\fancyhf{}
%\setlength{\headheight}{27.023pt}
%\lhead{\includegraphics[width=2.0in]{PLOS-submission.eps}}
\rfoot{\thepage/\pageref{LastPage}}
\renewcommand{\headrulewidth}{0pt}
\renewcommand{\footrule}{\hrule height 2pt \vspace{2mm}}
\fancyheadoffset[L]{2.25in}
\fancyfootoffset[L]{2.25in}
\lfoot{\today}

\begin{document}

%\include{Supp2_tab:Generic_Workflow}
\begin{longtable}
{|p{0.187\linewidth}| p{0.7\linewidth}|}\multicolumn{2}{l}{\bfseries Table \ref{tab:generic}: Generic FAIRification Workflow}\\
\hline
%\header
\textbf{Step}&\textbf{Implementation}\\
\hline
\endfirsthead\multicolumn{2}{l}{\bfseries Table \ref{tab:generic} -- continued from previous page}\\
\hline
%\header
\textbf{Step} &\textbf{Implementation}\\
\hline
\endhead\hline\multicolumn{2}{r}{Continued on next page}\\\endfoot\endlastfoot\hline
1. Identify the FAIRification objectives&We considered the results of the baseline FAIR assessment, the DZD context and priorities as well as the desired scientific value of the data to formulate the objectives of the DZD CDS FAIRification as follows:\begin{itemize}
    \item Findability: To improve the searchability and findability of the DZD CDS items for users and across future DZD CDS versions
    \item Accessibility: To maintain the DZD CDS items in a manner that allows for them to be accessed under well-defined access conditions
    \item Interoperability: To annotate the DZD CDS items with biomedical ontologies, data standards, terminologies and a structured format so as to facilitate interoperability and automatic extraction of relevant data items across different future DZD CDS versions
    \item Reusability: To represent the data in a concise manner that allows for reuse of the data collected across all the different future DZD CDS versions
\end{itemize}
An improved FAIRification score is the main success benchmark of this work.\\\hline
    2. Analyze Data&The goal of this step is to analyze the data to prepare them for subsequent FAIRification and reinforce step 1 of this workflow. The DZD CDS data types include dates, integers, text (string), floats and booleans.  %Each parameter is accompanied by a detailed description for purposes of standardized data collection as well as uniformity in data formats, labels and definitions across all the DZD clinical studies. This facilitates data comparability from one study to another. The DZD CDS base set consists of 8 modules of variable proportion with 126 items\cite{inau2024journey}.
    
In line with the goal of this step, we applied FDMM to assess the baseline FAIRness of the DZD CDS. We only considered the FDMM metadata indicators in the FAIR assessment of the DZD CDS. This adaptation was necessary to fit the FAIR assessment to the context of a CDS. The results of this assessment are shown in Figure 2.\\\hline
3. Analyze Metadata&In this step we identified and investigated the availability of the necessary metadata as per stakeholder requirements. 

Prior to this FAIRification work, the DZD CDS was found via a URL constructed for use with the hypertext transfer protocol. The DZD CDS related metadata consisted of the title and the related people who contributed to the data set to a certain extent. The metadata did not contain any persistent unique identifiers nor a plurality of accurate and relevant attributes. It was also not registered or indexed in a searchable resource and it was not maintained in a machine-exchangeable format. The metadata was therefore lacking.

Work done:\begin{itemize}
\item We identified the structure and relationships within and among the data element concepts
%\item We identified the storage and serialization format of the data elements available in the MDM Portal. This include: ODM, PDF, CDA, CSV, FHIR Questionnaire (JSON), FHIR Questionnaire (RDF), FHIR(ValueSet), FHIR Questionnaire (XML), NUM-Compass, MACRO-XML, Open Data Kit,OpenClinica, REDCap, ResearchKit, ResearchKit Swift, SQL, SPSS, ADL, R, XLSX
\item We identified the instructions for correct data collection for the following data items. Height, Weight, Measurement of waist and hip circumference, Laboratory examination data, Equipment and materials required for the Collection of the Data Contained in the DZD CDS, Recommended Workflow for the Collection of the Data Contained in the DZD CDS including the respondent interview, physical examination and medical laboratory examinations and the documentation protocol of the collected data
\item We identified the implemented clinical data models, coding schemes, terminology systems. 
\end{itemize} 
The findings of this analysis led to the generous add unambiguous terms to the metadata. The detailed work instructions and the metadata of all data items were stored in the MDM Portal as provided for by metadata schema for clinical research provided in the MDM Portal. The metadata was enriched with contextual, spatial and temporal coverage information, descriptions of target audience, descriptive keywords, a license that stipulates data access and reuse, related data sets/resources, file formats used in the data set, administrative metadata, descriptive metadata for all data elements, and concept properties.

The DZD CDS was registered and indexed in the MDM Portal under ID 46011 and a DOI was assigned \cite{dugas2016portal,WinNT}. This serves to enhance the discoverability of the DZD CDS as a digital resource. This step further led to the dataset being versioned and tagged with keywords and a human-readable description and data type of each data element. Additional metadata and standard operating procedure (SOP) were registered in Zenodo where it was versioned and a DOI was assigned \cite{german_center_for_diabetes_research_dzd_2022_7360001}. The metadata was also sent to DataCite servers during DOI registration where it was indexed\cite{JanDatacite}. Prior to our FAIRification efforts the metadata and SOP was available as in PDF format on the DZD website. This FAIRification journey led us to provide these as a .txt file.

The DOIs on the MDM Portal and Zenodo were linked to machine-readable metadata which allows identifiers to stay persistent even after semantic information changes\cite{haris2022persistent,van2019practice}. The addition of metadata in this manner contributes to an overall increased visibility of the DZD CDS.\\\hline
4a \& 4b. Define Semantic Data and Metadata Model&%Semantic modeling is an approach used to show how specific data items are related to each other\cite{smolnik2012semantic}. This approach provides a structure to the documentation of the data and enables data to be transformed into a machine-actionable format \cite{pincus2003contextualizing,jacobsen2020fair}.
%It is critical that the machines have knowledge of other system’s data exchange formats\cite{kibria2017framework}. This can be facilitated by the implementation of a comprehensive data model that uses ontologies, controlled vocabularies and thesauri to describe the structure and meaning of (meta)data \cite{smolnik2012semantic}. Machine interoperability requires a machine to be able to transfer its data information into a common semantic model \cite{haghgoo2022siseg}. Adding contextual knowledge in the translation process via qualified references to the dataset facilitates interoperability \cite{smolnik2012semantic} 
%Studies show that the Logical Observation Identifiers Names and Codes (LOINC), SNOMED-CT codes and the Unified Medical Language System (UMLS) codes have successfully been used to construct and index knowledge representation of biomedical data \cite{bodenreider2004unified,bodenreider2018recent}. Their implementation has also shown to be a  critical step in the implementation of an ontology matching service for querying FAIR data\cite{van2022performance}. The UMLS integrates and distributes key terminology, classification and coding standards and associated resources to facilitate interoperability \cite{bodenreider2004unified}. It is considered to be an exemplary standard because it is regularly maintained by domain experts\cite{van2022performance}.
%Qualified references provide descriptions about relationships and associations between (meta)data (1). If other datasets are needed to complete the data, or if complementary information is stored in a different dataset, these references need to be included in the original dataset\cite{KRANS2022100402}.

%The selection of the DZD CDS parameters was discussed by a group of medical experts and well curated. A set of codes was assigned to the parameters and then published the CDS on the MDM Portal. This portal updated the codes. The MDM Portal has a structure and process on how to assign codes known as bottom-up standardization \cite{hegselmann2021pragmatic}. The codes from the MDM Portal were merged into a final set of codes and validated again with the medical experts. 
%This step is directed toward increasing the quality of the dataset for research purposes and it may be of little help for raw datasets coming from research, which are usually well curated. 

The MDM Portal has a structure and process on how to assign codes known as bottom-up standardization which facilitated semantic enrichment of the data items with codes from LOINC and UMLS\cite{riepenhausen2024europe,hegselmann2021pragmatic}. SNOMED CT codes were also added\cite{bodenreider2018recent}. This effort enables exchange between computer systems and ensures that the DZD CDS complies with community standardization efforts and is representative of a consensus view within the diabetes research community \cite{musen2022modeling,bodenreider2018recent}. All modules and items were successfully annotated. This led to the establishment of a well-defined framework to describe and structure the CDS in order to ensure its findability and interoperability. The codes from the MDM Portal were merged into a final set of codes and validated by the experts. In doing so the DZD CDS has been provided in a machine-readable format using an established and accessible format. This step allows for heterogeneous machines to retrieve, exchange, and aggregate data in one format. It also allows for the DZD CDS to be searchable and compatible data sources to be combinable in a (semi)automatic way.
%The metadata and standard operating procedure (SOP) was registered in Zenodo to allow the metadata to remain persistently accessible even after the data is no longer available \cite{rocca2023fair,german_center_for_diabetes_research_dzd_2022_7360001}. This allowed for a DOI to be assigned and provided versioning. 
\\\hline
5a \& 5b. Make Data \& Metadata Linkable &This step requires that a description of the data and metadata is available in a representation framework that is globally understood by machines and that the semantic model is associated with the data and metadata so that it is available for unforeseen future applications and scalable interoperability across all types of data\cite{mcbride2004resource}. Contextual knowledge was added to the dataset in the form of meaningful links including PIDs. This step promotes interoperability and reuse, facilitating the integration of the data with other types of data and systems. This serves to transform the data to a FAIR representation. The metadata schema for clinical research provided in the MDM Portal was used. Related readme and provenance information was provided as follows:\begin{itemize}
\item Origin of data, citations for reused data: Where available, it is found under "Description" at the MDM Portal entry. i.e. for the "Baecke Index: leisure index" \cite{baecke1982short}. All questions of the German version of the Baecke Score are part of the minimal dataset\cite{wagner2003fragebogen}.
\item Workflow description for collecting data (machine readable): The very detailed standard operating procedure has been published in Zenodo in PDF. 
\item The processing history of data and the version history of data: The first version (1.1.0) was published in 2021 as an excel sheet on the DZD website and is now hosted in Zenodo\cite{DZD_CDS_version1}. The 126 data items contained in the DZD CDS have since been harmonized between all DZD study centers to define a consistent data set within the DZD clinical studies.\end{itemize}\\\hline
6. Host FAIR Data&%The processes that repositories undergo in their formulation, development and maintenance is dynamic in nature\cite{sansone2019fairsharing}. It is important to host data on a FAIR-compliant repository to enable the data to be hosted, maintained and shared FAIRly\cite{rocca2023fair}.  %register datasets with a persistent GUID. Such a repository requires the registrant to choose a licence for the dataset as well as provide machine-readable (meta)data. The dataset will be version controlled and added to a long-term data preservation plan. A FAIR-compliant repository also ensures that the metadata and citation information remains publicly accessible even after data entropy occurs.\\
%Systematic data versioning practices are critical to ensuring the reproducibility and transparency of research\cite{klump2020principles}. %Data stewards ought to be intentional about documenting changes in the version of software and files for purposes of enhanced reproducibility and transparency\cite{alter2018responsible,ciccarese2013pav,johns2023data}. FAIR data repositories contain versions, changes, and logs which provide for a digital audit trail \cite{rouder2016and}. 
%FAIR data repositories also provide information about the life-cycle of a dataset from its origin, handling and processing to current state serves to build trust of published scientific content\cite{ciccarese2013pav,johns2023data}. These further enable reproducibility and reuse of data\cite{Klump-2021,FAIRbook}.

%Conducting this step led to the search for a FAIR-compliant repository in which we would register and index the DZD CDS as part of the FAIRification. The Swiss National Science Foundation (SNSF) released a checklist that can be used to identify if repositories comply with the FAIR data principles and positively identified Zenodo as a FAIR-compliant repository\cite{WebsiteSNSF}. We used this criteria to evaluate the FAIR-compliancy of the MDM Portal. The criteria and results of this evaluation are shown in Table \ref{table 1}. 
%The decision to host the DZD CDS was based on the results of the evaluation of the FAIR-compliancy of the MDM Portal against the criteria set by the SNSF for FAIR-compliant repositories. % is FAIR-compliant and therefore a suitable host for the DZD CDS. 
The DZD CDS has been hosted on the MDM Portal for purposes of making it a community resource available for human and machine consumption \url{(https://medical-data-models.org/46011)}. The terms and conditions for reuse of this CDS were stipulated under an assigned license. In all DZD multicentred clinical trials, the direct identifying data (IDAT) are handled spatially and organisationally separated from the medical data (MDAT) to comply with legal, organisational and technical requirements regarding data protection. For this reason the IDAT is not part of the CDS. Record linkage is handled via a pseudonymization service offered by a trusted agency. This, along with the fact that the DZD CDS does not contain personal data, influenced the decision to choose an open machine-readable licence (the Creative Commons BY-NC-SA 4.0) \cite{morrison2016open}.

Publishing the DZD CDS on the MDM Portal allows downloading and exporting the file in most common technical formats such as ODM, PDF, CDA, CSV, FHIR Questionnaire (JSON), FHIR Questionnaire (RDF), FHIR (ValueSet), FHIR Questionnaire (XML), NUM-Compass, MACRO-XML, Open Data Kit, OpenClinica, REDCap, ResearchKit, ResearchKit Swift, SQL, SPSS, ADL, R, XLSX etc.\\\hline
%\subsubsection*{Post-FAIRification Phase}
7. Assess FAIR Data&Implementation of this step included determining if the defined objectives have been achieved and a final FAIR assessment. The final FAIR assessment results of the DZD CDS are shown in Figure 3.\\\hline
    \caption{Implementation of the generic FAIRification workflow in the DZD CDS}
    \label{tab:generic}  
     \end{longtable}
    \bibliography{references}
\end{document}
