# Supplementary material for: Lessons learned from implementing FAIRification workflows in diabetes research in Germany
Source: PLOS Digit Health. 2026 Jan 13;5(1):e0001139. doi: 10.1371/journal.pdig.0001139 (PMC12799184; doi:10.1371/journal.pdig.0001139)
Supplement: S3 Table — illustrates the implementation of the health research FAIRification workflow in the DZD CDS and the decisions made in adapting it to this context [17]. (TEX) [file pdig.0001139.s003.tex]

\documentclass[10pt,letterpaper]{article}
\usepackage[top=0.85in,left=2.75in,footskip=0.75in]{geometry}

% amsmath and amssymb packages, useful for mathematical formulas and symbols
\usepackage{amsmath,amssymb}

% Use adjustwidth environment to exceed column width (see example table in text)
\usepackage{changepage}

% Use Unicode characters when possible
\usepackage[utf8x]{inputenc}
\usepackage{longtable}

% textcomp package and marvosym package for additional characters
\usepackage{textcomp,marvosym}

% cite package, to clean up citations in the main text. Do not remove.
\usepackage{cite}

% Use nameref to cite supporting information files (see Supporting Information section for more info)
\usepackage{nameref,hyperref}

% line numbers
\usepackage[right]{lineno}
% ligatures disabled
\usepackage{microtype}
\DisableLigatures[f]{encoding = *, family = * }

% color can be used to apply background shading to table cells only
\usepackage[table]{xcolor}

% array package and thick rules for tables
\usepackage{array}

% create "+" rule type for thick vertical lines
\newcolumntype{+}{!{\vrule width 2pt}}

% create \thickcline for thick horizontal lines of variable length
\newlength\savedwidth
\newcommand\thickcline[1]{%
  \noalign{\global\savedwidth\arrayrulewidth\global\arrayrulewidth 2pt}%
  \cline{#1}%
  \noalign{\vskip\arrayrulewidth}
\noalign{\global\arrayrulewidth\savedwidth}}%

% \thickhline command for thick horizontal lines that span the table
\newcommand\thickhline{\noalign{\global\savedwidth\arrayrulewidth\global\arrayrulewidth 2pt}%
\hline
\noalign{\global\arrayrulewidth\savedwidth}}


% Remove comment for double spacing
%\usepackage{setspace} 
%\doublespacing

% Text layout
\raggedright
\setlength{\parindent}{0.5cm}
\textwidth 5.25in 
\textheight 8.75in

% Bold the 'Figure #' in the caption and separate it from the title/caption with a period
% Captions will be left justified
\usepackage[aboveskip=1pt,labelfont=bf,labelsep=period,justification=raggedright,singlelinecheck=off]{caption}
\renewcommand{\figurename}{Fig}

% Use the PLoS provided BiBTeX style
\bibliographystyle{plos2015}

% Remove brackets from numbering in List of References
\makeatletter
\renewcommand{\@biblabel}[1]{\quad#1.}
\makeatother

% Header and Footer with logo
\usepackage{lastpage,fancyhdr,graphicx}
\usepackage{multirow}
\usepackage{array}
\usepackage{epstopdf}
%\pagestyle{myheadings}
\pagestyle{fancy}
\fancyhf{}
%\setlength{\headheight}{27.023pt}
%\lhead{\includegraphics[width=2.0in]{PLOS-submission.eps}}
\rfoot{\thepage/\pageref{LastPage}}
\renewcommand{\headrulewidth}{0pt}
\renewcommand{\footrule}{\hrule height 2pt \vspace{2mm}}
\fancyheadoffset[L]{2.25in}
\fancyfootoffset[L]{2.25in}
\lfoot{\today}
\begin{document}
\include{tab:HR_Workflow}
Table~\ref{tab:HR_Workflow} illustrates the implementation of the health research FAIRification workflow in the DZD CDS and the decisions made in adapting it to this context \cite{sinaci2020raw}. 
\begin{longtable}
{|p{0.187\linewidth}| p{0.7\linewidth}|}\multicolumn{2}{l}{\bfseries Table \ref{tab:HR_Workflow}: FAIRification Workflow for Health Research}\\\hline
%\header
\textbf{Step}&\textbf{Implementation}\\\hline \endfirsthead
\multicolumn{2}{l}{\bfseries Table \ref{tab:HR_Workflow} -- continued from previous page}\\\hline
%\header
\textbf{Step} & \textbf{ Implementation} \\\hline
     \endhead
     \hline
     \multicolumn{2}{r}{Continued on next page}\\\endfoot\endlastfoot\hline
        1. Raw Data Analysis&
The result attained from conducting this step is similar to the result attained from conducting step 2 of the already demonstrated generic FAIRification workflow.\\\hline
2. Data Curation and Validation&
The data fields, types, and values were characterized. The data elements and data fields were extracted and the curated data was validated by the clinical data experts.\\\hline
3. Data De-identification and Pseudonymization&
In aligning this workflow to the nature of the DZD CDS, we skipped the step of data de-identification and pseudonymization because this dataset does not contain any information which would comprise the data subjects’ rights regarding privacy issues.
\\\hline
4. Semantic Modeling& The result attained from conducting this step is similar to the result attained from conducting step 4 of the already demonstrated generic FAIRification workflow.\\\hline
5. Make Data Linkable& The result attained from conducting this step is similar to the result attained from conducting step 5 of the already demonstrated generic FAIRification workflow.\\\hline
%Due to resource constraints it was not possible to engage in this step of this workflow in the FAIRification of the DZD CDS.
6. License Attribution& As shown in step 6 of the already demonstrated generic workflow, registering the DZD CDS led to  the assignment of a license that stipulates reuse\cite{WinNT}.\\\hline 
7. Data Versioning& As shown in step 3 of the already demonstrated generic workflow, registering the DZD CDS led to the dataset being versioned and tagged with keywords. Additional metadata and standard operating procedure (SOP) were registered in Zenodo where it was versioned\cite{german_center_for_diabetes_research_dzd_2022_7360001}.\\\hline 
%Data versioning should be handled following the international standards, best practices, and recommendations to enable precise identification of every subset and version of data used\cite{klump2020principles}. 
%The DZD CDS was shared at the MDM Portal under ID 46011 \url{(https://medical-data-models.org/45923?lang=en)}. This allows for a PID, versioning and tagging with keywords.
%The related metadata was registered in Zenodo which allows for DOI versioning \cite{haris2022persistent,rocca2023fair}. The DOIs on Zenodo are linked to machine-readable metadata which allows identifiers to stay persistent even after semantic information changes. The file was versioned with Zenodo/MDM Portal. Codes from the Unified Medical Language System (UMLS) Knowledge Sources were used to annotate the metadata \cite{humphreys2020umls}. The related readme and provenance information containing the origin of data, citations for reused data, workflow description for collecting data (machine readable), and processing history of data and version history of data have been provided alongside the dataset.
8. Indexing&%Indexing versioned data with respect to the possible search parameters over the records enables searching over datasets. 

As shown in step 3 of the already demonstrated generic FAIRification workflow, the DZD CDS was indexed during its registration in the MDM Portal\cite{WinNT}.\\\hline
%DZD CDS was registered in the MDM Portal and the related SOPs in Zenodo where it was made directly searchable after publishing. \\\hline
9. Metadata Aggregation& As shown in step 5 of the already demonstrated generic FAIRification workflow, this step led to  the provision of the DZD CDS provenance and readme file.% increases its quality, and understandability, thus enabling its findability and reusability in further research studies.
\\\hline
10. Publishing&The result attained from conducting this step is similar to the result attained from conducting step 6 of the already demonstrated generic FAIRification workflow.\\\hline 
 \caption{Implementation of the health research FAIRification workflow in the DZD CDS}
    \label{tab:HR_Workflow}
\end{longtable}
\bibliography{references}
\end{document}
